# Supplementary material for: Size-correlated polymorphisms in phyllotaxis-like periodic and symmetric tentacle arrangements in hydrozoan Coryne uchidai
Source: Front Cell Dev Biol. 2023 Nov 22;11:1284904. doi: 10.3389/fcell.2023.1284904 (PMC10703359; doi:10.3389/fcell.2023.1284904)
Supplement: Supplementary file 5 [file DataSheet2.ZIP]

Archive with 12 entries (9 files):
- Coryne-tentacle arrangement/CylindricalCellLayout.cc3d
- Coryne-tentacle arrangement/screenshot.png
- Coryne-tentacle arrangement/screenshot_data/
- Coryne-tentacle arrangement/screenshot_data/screenshots.json
- Coryne-tentacle arrangement/Simulation/
- Coryne-tentacle arrangement/Simulation/__pycache__/
- Coryne-tentacle arrangement/Simulation/__pycache__/CylindricalCellLayoutSteppables.cpython-36.pyc
- Coryne-tentacle arrangement/Simulation/__pycache__/CylindricalCellLayoutSteppables.cpython-37.pyc
- Coryne-tentacle arrangement/Simulation/_settings.sqlite
- Coryne-tentacle arrangement/Simulation/CylindricalCellLayout.py
- Coryne-tentacle arrangement/Simulation/CylindricalCellLayout.xml
- Coryne-tentacle arrangement/Simulation/CylindricalCellLayoutSteppables.py
