# Supplementary material for: Size-correlated polymorphisms in phyllotaxis-like periodic and symmetric tentacle arrangements in hydrozoan Coryne uchidai
Source: Front Cell Dev Biol. 2023 Nov 22;11:1284904. doi: 10.3389/fcell.2023.1284904 (PMC10703359; doi:10.3389/fcell.2023.1284904)
Supplement: Supplementary file 5 [file DataSheet2.ZIP › Coryne-tentacle arrangement/CylindricalCellLayout.cc3d]

<Simulation version="4.4.0">
   <XMLScript Type="XMLScript">Simulation/CylindricalCellLayout.xml</XMLScript>
   <PythonScript Type="PythonScript">Simulation/CylindricalCellLayout.py</PythonScript>
   <Resource Type="Python">Simulation/CylindricalCellLayoutSteppables.py</Resource>
</Simulation>
