# Supplementary material for: Size-correlated polymorphisms in phyllotaxis-like periodic and symmetric tentacle arrangements in hydrozoan Coryne uchidai
Source: Front Cell Dev Biol. 2023 Nov 22;11:1284904. doi: 10.3389/fcell.2023.1284904 (PMC10703359; doi:10.3389/fcell.2023.1284904)
Supplement: Supplementary file 5 [file DataSheet2.ZIP › Coryne-tentacle arrangement/screenshot_data/screenshots.json]

{
    "Version": "4.4.0",
    "ScreenshotData": {
        "Cell_Field_CellField_3D_0": {
            "Plot": {
                "PlotType": "CellField",
                "PlotName": "Cell_Field"
            },
            "Dimension": "3D",
            "Projection": {
                "ProjectionPlane": null,
                "ProjectionPosition": null
            },
            "CameraClippingRange": {
                "Min": "455.913513128249",
                "Max": "1055.9230967731614"
            },
            "CameraFocalPoint": {
                "x": "52.77432494867739",
                "y": "57.39853499901237",
                "z": "61.32203448991234"
            },
            "CameraPosition": {
                "x": "472.27464409523054",
                "y": "586.5180677395213",
                "z": "395.3893953098858"
            },
            "CameraViewUp": {
                "x": "0.22623348267348015",
                "y": "-0.6419233476981212",
                "z": "0.7326341699630624"
            },
            "Size": {
                "Width": 600,
                "Height": 600
            },
            "CellBorders": true,
            "Cells": true,
            "ClusterBorders": false,
            "CellGlyphs": false,
            "FPPLinks": false,
            "BoundingBox": true,
            "LatticeAxes": true,
            "LatticeAxesLabels": true,
            "TypesInvisible": [
                0
            ],
            "metadata": {
                "BorderColor": [
                    0,
                    0,
                    0,
                    255
                ],
                "ClusterBorderColor": [
                    0,
                    0,
                    255,
                    255
                ],
                "BoundingBoxColor": [
                    0,
                    0,
                    0,
                    255
                ],
                "AxesColor": [
                    255,
                    255,
                    255,
                    255
                ],
                "ContourColor": [
                    0,
                    0,
                    255,
                    255
                ],
                "WindowColor": [
                    255,
                    255,
                    255,
                    255
                ],
                "FPPLinksColor": [
                    0,
                    0,
                    255,
                    255
                ],
                "ShowHorizontalAxesLabels": true,
                "ShowVerticalAxesLabels": true,
                "TypeColorMap": {
                    "0": [
                        255,
                        255,
                        255,
                        255
                    ],
                    "1": [
                        104,
                        104,
                        127,
                        255
                    ],
                    "2": [
                        0,
                        0,
                        0,
                        255
                    ],
                    "3": [
                        85,
                        0,
                        0,
                        255
                    ],
                    "4": [
                        255,
                        137,
                        63,
                        255
                    ],
                    "5": [
                        0,
                        170,
                        0,
                        255
                    ],
                    "6": [
                        173,
                        216,
                        230,
                        255
                    ],
                    "7": [
                        144,
                        238,
                        144,
                        255
                    ],
                    "8": [
                        128,
                        0,
                        128,
                        255
                    ],
                    "9": [
                        255,
                        165,
                        0,
                        255
                    ],
                    "10": [
                        64,
                        224,
                        208,
                        255
                    ]
                }
            }
        }
    }
}
