# Supplementary material for: Size-correlated polymorphisms in phyllotaxis-like periodic and symmetric tentacle arrangements in hydrozoan Coryne uchidai
Source: Front Cell Dev Biol. 2023 Nov 22;11:1284904. doi: 10.3389/fcell.2023.1284904 (PMC10703359; doi:10.3389/fcell.2023.1284904)
Supplement: Supplementary file 5 [file DataSheet2.ZIP › Coryne-tentacle arrangement/Simulation/CylindricalCellLayout.py]

from cc3d import CompuCellSetup        

from CylindricalCellLayoutSteppables import CylindricalCellLayoutSteppable
CompuCellSetup.register_steppable(steppable=CylindricalCellLayoutSteppable(frequency=100))

from CylindricalCellLayoutSteppables import PrintingSteppable
CompuCellSetup.register_steppable(steppable=PrintingSteppable(frequency=1000))

from CylindricalCellLayoutSteppables import celltypechangeSteppable
CompuCellSetup.register_steppable(steppable=celltypechangeSteppable(frequency=1000))

CompuCellSetup.run()
