# Supplementary material for: Size-correlated polymorphisms in phyllotaxis-like periodic and symmetric tentacle arrangements in hydrozoan Coryne uchidai
Source: Front Cell Dev Biol. 2023 Nov 22;11:1284904. doi: 10.3389/fcell.2023.1284904 (PMC10703359; doi:10.3389/fcell.2023.1284904)
Supplement: Supplementary file 5 [file DataSheet2.ZIP › Coryne-tentacle arrangement/Simulation/CylindricalCellLayout.xml]

<CompuCell3D Revision="0" Version="4.4.0">
   
   <Metadata>
      <!-- Basic properties simulation -->
      <NumberOfProcessors>8</NumberOfProcessors>
      <DebugOutputFrequency>100</DebugOutputFrequency>
      <!-- <NonParallelModule Name="Potts"/> -->
   </Metadata>
   
   <Potts>
      <!-- Basic properties of CPM (GGH) algorithm -->
      <Dimensions x="120" y="120" z="300"/>
      <Steps>100000</Steps>
      <Temperature>10.0</Temperature>
      <NeighborOrder>4</NeighborOrder>
      
   </Potts>
   
   <Plugin Name="CellType">
      <!-- Listing all cell types in the simulation -->
      <CellType TypeId="0" TypeName="Medium"/>
      <CellType TypeId="1" TypeName="acell"/>
      <CellType TypeId="2" TypeName="bcell" /> 
      <CellType TypeId="3" TypeName="ccell" Freeze =""/> 
      <CellType TypeId="4" TypeName="dcell" Freeze =""/> 
      <CellType TypeId="5" TypeName="ten" Freeze =""/> 
      <CellType TypeId="6" TypeName="tencan" Freeze =""/>       
   </Plugin>
   
   <Plugin Name="Volume">
      <VolumeEnergyParameters CellType="acell" LambdaVolume="2.0" TargetVolume="216"/> <!-- 6x6x6 -->
      <VolumeEnergyParameters CellType="bcell" LambdaVolume="2.0" TargetVolume="216"/> 
   </Plugin>
   
   <Plugin Name="CenterOfMass"/>  <!-- Module tracking center of mass of each cell -->
   <Plugin Name="NeighborTracker"/> <!-- Module tracking neighboring cells of each cell -->

   <Plugin Name="BoundaryPixelTracker">      
      <!-- Module tracking boundary pixels of each cell -->
      <NeighborOrder>1</NeighborOrder>
   </Plugin>
   
   <Plugin Name="Contact">
      <!-- Specification of adhesion energies -->
      <Energy Type1="Medium" Type2="Medium">10.0</Energy>
      <Energy Type1="Medium" Type2="acell" >15.0</Energy>
      <Energy Type1="Medium" Type2="bcell" >15.0</Energy>
      <Energy Type1="acell" Type2="acell"  >10.0</Energy>
      <Energy Type1="acell" Type2="bcell"  >10.0</Energy>
      <Energy Type1="bcell" Type2="bcell"  >10.0</Energy>
      <Energy Type1="ccell" Type2="ccell"  >10.0</Energy>

      <NeighborOrder>3</NeighborOrder>
   </Plugin>
 

    <Steppable Type="FlexibleDiffusionSolverFE">
        <DiffusionField>
            <DiffusionData>
                <FieldName>INHIBITOR</FieldName>
                <DiffusionConstant>0.36</DiffusionConstant>
                <DecayConstant>0.11</DecayConstant>
                <DeltaT>0.1</DeltaT>
                <DeltaX>1.0</DeltaX>
                <DoNotDiffuseTo>ccell</DoNotDiffuseTo>
                <DoNotDiffuseTo>Medium</DoNotDiffuseTo>
                <!-- <ConcentrationFileName>Simulation/diffusion_2D.pulse.txt</ConcentrationFileName> -->
            </DiffusionData>
            <SecretionData>
                <Secretion Type="dcell">1000</Secretion>

            </SecretionData>          
        </DiffusionField>
               
        <DiffusionField>
            <DiffusionData>
                <FieldName>ACTIVATOR</FieldName>
                <DiffusionConstant>0.49</DiffusionConstant>
                <DecayConstant>0.000000000000000000000001</DecayConstant>
                <DeltaT>0.1</DeltaT>
                <DeltaX>1.0</DeltaX>
                <DoNotDiffuseTo>ccell</DoNotDiffuseTo>
                <DoNotDiffuseTo>Medium</DoNotDiffuseTo>
                <!-- <ConcentrationFileName>Simulation/diffusion_2D.pulse.txt</ConcentrationFileName> -->
            </DiffusionData>
            <SecretionData>
                <Secretion Type="dcell">3000</Secretion>

            </SecretionData>
        </DiffusionField>

        <DiffusionField>
            <DiffusionData>
                <FieldName>TENTACLEINHIBITOR</FieldName>
                <DiffusionConstant>0.64</DiffusionConstant>
                <DecayConstant>0.1</DecayConstant>
                <DeltaT>0.1</DeltaT>
                <DeltaX>1.0</DeltaX>
                <DoNotDiffuseTo>ccell</DoNotDiffuseTo>
                <DoNotDiffuseTo>Medium</DoNotDiffuseTo>
                <!-- <ConcentrationFileName>Simulation/diffusion_2D.pulse.txt</ConcentrationFileName> -->
            </DiffusionData>
            <SecretionData>
                <Secretion Type="ten">1</Secretion>

            </SecretionData>
        </DiffusionField>        
        </Steppable>        
   <!-- Initial layout of cells in the form of rectangular slab -->
   <!-- <Steppable Type="UniformInitializer"> -->
      <!-- <Region> -->
         <!-- <BoxMin x="40" y="40" z="40"/> -->
         <!-- <BoxMax x="160" y="160" z="160"/> -->
         <!-- <Gap>0</Gap> -->
         <!-- <Width>7</Width> -->
         <!-- <Types>acell,bcell</Types> -->
      <!-- </Region> -->
   <!-- </Steppable> -->
</CompuCell3D>
