# Supplementary material for: Size-correlated polymorphisms in phyllotaxis-like periodic and symmetric tentacle arrangements in hydrozoan Coryne uchidai
Source: Front Cell Dev Biol. 2023 Nov 22;11:1284904. doi: 10.3389/fcell.2023.1284904 (PMC10703359; doi:10.3389/fcell.2023.1284904)
Supplement: Supplementary file 5 [file DataSheet2.ZIP › Coryne-tentacle arrangement/Simulation/CylindricalCellLayoutSteppables.py]

from cc3d.core.PySteppables import *
import numpy as np
import math

class CylindricalCellLayoutSteppable(SteppableBasePy):
    def __init__(self, frequency=200):
        SteppableBasePy.__init__(self,frequency)

    def start(self):
        # create a cylinder of cells
        cellRadius = int(3) # pixels
        cylinderHeight = int(30 * 3 * cellRadius)  # pixels
     #   cylinderRadius =  int(5 * 1.5 * cellRadius)  # pixels #tri
        cylinderRadius =  int(5 * 2 * cellRadius)  # pixels #tetra
     #   cylinderRadius =  int(5 * 2.5 * cellRadius)  # pixels #penta
        startX = int(self.dim.x/2.)  # center point for the cylinder's base
        startY = int(self.dim.y/2.) 
        startZ = cellRadius  
      #  print(cylinderRadius)
        for iH in range(0,cylinderHeight,2*cellRadius):  # height of cylinder
            for iR in range(0,cylinderRadius,2*cellRadius)  :  # radius of a slice
                for theta in range(0,int(2*np.pi*cylinderRadius+0.5),2*cellRadius): # rotate around a circle
                    ix = iR * math.cos(theta) + startX
                    iy = iR * math.sin(theta) + startY
                    newCell = self.new_cell(self.BCELL)
                    self.cell_field[ix:ix+cellRadius, iy:iy+cellRadius, iH:iH+cellRadius] = newCell
                    newCell.targetVolume = (2*cellRadius)**6  # making square cells to start
                    newCell.lambdaVolume = 1.0
                                             #5?      
                    # size of cell will be 3x3x1
  #      self.cell_field[48:52, 48:52, 272:276] = self.new_cell(self.DCELL)  #tri
   #     self.cell_field[55:65, 55:65, 274:278] = self.new_cell(self.DCELL) #tetra
   #     self.cell_field[55:65, 55:65, 276:280] = self.new_cell(self.DCELL) #penta 

        cellWidth  =  10  # how wide one cell is (pixels)
        nuCells = 1
        cellTypeList=["self.DCELL"]
        for i in range(nuCells):  # iterate over number of cells to create
            xCellCenter=60
            newCell = self.new_cell(eval(cellTypeList[ i %len(cellTypeList)])) 
            for ix in range(xCellCenter-cellWidth, xCellCenter+cellWidth+1):
                for iy in range(xCellCenter-cellWidth, xCellCenter+cellWidth+1):
                    if sqrt((ix-xCellCenter)**2+(iy-xCellCenter)**2) <= cellWidth/2:
           #             self.cell_field[ix:ix+1, iy:iy+1, 276:280] = newCell   #penta
                        self.cell_field[ix:ix+1, iy:iy+1, 274:278] = newCell   #tetra
       #                 self.cell_field[ix:ix+1, iy:iy+1, 272:276] = newCell   #tri
    def step(self, mcs):
        if mcs == 100:
            # after the cells have gronw in a bit and filled in the gaps,
            # change the surface cells (ones that touch the Medium) into the other cell type.
            for cell in self.cell_list_by_type(self.BCELL):
                for neighbor, common_surface_area in self.get_cell_neighbor_data_list(cell):
                    if not neighbor:  # the neighbor is medium (which is not a cell type)
                        if common_surface_area > 10:
                            cell.type = 1
                            break
        if mcs == 100:
            for cell in self.cell_list_by_type(self.BCELL):
                cell.type=3
                
    def finish(self):
        """
        Called after the last MCS to wrap up the simulation
        """

    def on_stop(self):
        """
        Called if the simulation is stopped before the last MCS
        """
        
class celltypechangeSteppable(SteppableBasePy):

    def __init__(self,frequency=1000):

        SteppableBasePy.__init__(self,frequency)

    def step(self,mcs):
        inhcon = self.field.INHIBITOR
        teninhcon = self.field.TENTACLEINHIBITOR   
        actcon = CompuCell.getConcentrationField(self.simulator,"ACTIVATOR")
        comPt=CompuCell.Point3D() 
        maxVal = -1e99
        cellID = -1
        for cell in self.cell_list_by_type(self.ACELL):  # change TYPE to what you need
            if mcs > 100 : 
                cona = actcon[cell.xCOM,cell.yCOM,cell.zCOM]
                coni = inhcon[cell.xCOM,cell.yCOM,cell.zCOM]
                conti = teninhcon[cell.xCOM,cell.yCOM,cell.zCOM]
                if cona>0.000000001 and coni<0.0000001 and conti<0.000003:
#                    cell.type = self.TEN
                    if cona > maxVal and cell.targetVolume>46000:
                        maxVal = cona
                        cellID = cell.id  
        if cellID >= 1:
            changeCell = self.fetch_cell_by_id(cellID)
            changeCell.type = self.TEN
        else:
            print("oops, did not find a cell with a max value")                
               
class PrintingSteppable(SteppableBasePy):
    def __init__(self, frequency=1000):
        SteppableBasePy.__init__(self,frequency)
    def step(self,mcs):
        actcon = CompuCell.getConcentrationField(self.simulator,"ACTIVATOR")
        comPt=CompuCell.Point3D()            
        output_dir = self.output_dir
        if output_dir is not None:
            output_path = Path(output_dir).joinpath('step_' + str(mcs).zfill(3) + '.dat')
                                      
            with open(output_path,"w") as o:
       #         for cellA in self.cell_list_by_type(self.ACELL):
        #            cona = actcon[cellA.xCOM,cellA.yCOM,cellA.zCOM]
         #           print(cellA.type, cellA.id, cona, file=o) 
                for cellC in self.cell_list_by_type(self.TEN):
           #         conb = actcon[cellB.xCOM,cellB.yCOM,cellB.zCOM]
            #        print(cellB.type, cellB.id, conb, file=o) 
                 #   print(cellB.type, cellB.id, cellB.xCOM, cellB.yCOM, cellB.zCOM, file=o) 
         #       for cellC in self.cell_list_by_type(self.DCELL):
                    print(cellC.type,cellC.targetVolume, cellC.id, cellC.xCOM, cellC.yCOM, cellC.zCOM, file=o) 
